# Supplementary material for: Function of cell adhesion molecules in differentiation of ray sensory neurons in C. elegans
Source: G3 (Bethesda). 2022 Dec 27;13(3):jkac338. doi: 10.1093/g3journal/jkac338 (PMC9997551; doi:10.1093/g3journal/jkac338)
Supplement: jkac338_Supplementary_Data [file jkac338_supplementary_data.xlsx]

## Sheet: Sheet1
Strain Name	Allele Name	Reference
EM1554	bxIs30[pkd-2p::GFP; pkd-2p::mCherry-RAB-3; ttx-3p::GFP] II; him-5(e1490)V	Lazaro-Pena et al., 2018
EM1711	bxIs30 II; him-5 (ok1896)V	This paper
EM1765	unc-40 (e271) I;bxIs30 II; him-5(e1490) V	This paper
EM1668	bxIs30 II; him-5(e1490) V; sax-3(ky123)X	This paper
EM1679	bxIs30 II; him-5(e1490)V; rig-3(ok2156)X	This paper
EM1709	bxIs30II ; fmi-1(tm306) him-5(e1490)V	This paper
EM1680	bxIs30 II; cdh-12(ok2902)III;him-5(e1490)V	This paper
EM1808	hmr-1(gk3258)I; BxIs30 II; him-5(e1490)V	This paper
EM1708	bxIs30 II; lron-7(tm3692)X; him-5(e1490)V	This paper
EM1807	bxIs30 II; lron-13(gkDf31)III; him-5(e1490)V	This paper
EM1714	bxIs30 II; nrx-1(wy778) him-5(ok1896)V	This paper
EM1853	hmr-1(gk3258)I; bxIs30 II; cdh-12(ok2902) lron-13(gkDf31)III;nrx-1(wy778) him-5(e1490)V;lron-7(tm3692)X	This paper
EM1876	hmr-1(gk3258)I; bxIs30II; cdh-12(ok2902) lron-13(gkDf31)III;nrx-1(wy778) him-5(e1490)V;rig-3(ok2156)X	This paper
EM1764	bxIs30 II; sax-7(nj48) IV; him-5(e1490) V	This paper
EM1833	bxIs30 II; him-5(e1490)V; vang-1(ok1142)X	This paper
EM1642	bxIs30 II; him-5(e1490)V; slt-1(eh15)X	This paper
EM1772	bxIs30 II; him-5(e1490)V; sax-3(ky123) slt-1(eh15)X	This paper
EM1796	bxIs30 II; sax-7(nj48)IV; him-5(e1490) V; sax-3(ky123)X	This paper
EM1838	bxIs30 II; fmi-1(tm306) him-5(e1490) V; vang-1(ok1142)X	This paper
EM1837	bxIs30 II; sax-3(ky123) rig-3(ok2156)X	This paper
EM1819	bxIs30 II; fmi-1(tm306) him-5(e1490)V; sax-3(ky123)X	This paper
EM1859	bxIs30 II; cdh-12(ok2902)III; him-5(e1490)V; sax-3(ky123)X	This paper
EM1857	hmr-1(gk3258)I; bxIs30 II; him-5(e1490)V; sax-3(ky123)X	This paper
EM1720	bxIs30 II; him-5(e1490)V; lron-7(tm3692) sax-3(ky123)X	This paper
EM1860	bxIs30 II; lron-13(gkDf31)III; him-5(e1490)V; sax-3(ky123)X;	This paper
EM1721	bxIs30 II; nrx-1(wy778) him-5(e1490) V; sax-3(ky123)X	This paper
EM1885	bxIs30 II; fmi-1(tm306) him-5(e1490) V; rig-3(ok2156)X	This paper
EM1845	bxIs30 II; cdh-12(ok2902)III; fmi-1(tm306) him-5(e1490)V	This paper
EM1846	hmr-1(gk3258)I; bxIs30 II; fmi-1(tm306) him-5(e1490)V	This paper
EM1858	bxIs30 II; fmi-1(tm306) him-5(e1490)V;lron-7(tm3692)X	This paper
EM1856	bxIs30 II; lron-13(gkDf31)III; fmi-1(tm306) him-5(e1490)V	This paper
EM1884	bxIs30 II; nrx-1(wy778) fmi-1(tm306) him-5(e1490) V	This paper
EM1806	casy-1(tm718)II; him-5(e1490)V; bxIs14[pkd-2::gfp+pha-1(+)]; bxEx376[pkd-2p::BirA::nrx-1; nlg-1p::AP::nlg-1; strep::RFP]	This paper
EM1803	bam-2(cy6)I; bxIs30 II; him-5(e1490)V	This paper
EM1864	tol-1(nr2013) I.; bxIs30 II; him-5(e1490)	This paper
EM1844	egIs1 [pDAT-1::GFP]:myIs18 [Pklp-6::tdTomato+pBx]: him-8(tm611)	This paper
EM1862	sax-3(ky123) X; egIs1 [pDAT-1::GFP]:myIs18 [Pklp-6::tdTomato+pBx] V: him-8(tm611)	This paper
EM1863	fmi-1(tm306)V;egIs1 [pDAT-1::GFP]; him-8(tm611)	This paper
EM1890	bxIs33[pkd-2p::3xnovoGFP-CLA1, pkd-2p::RAB-3-MCherry. pkd-2p::BFP]I.; him-5(e1490)V.	This paper
EM1896	unc-40(e271)I. ; bxIs33;him-5(e1490)V.	This paper
EM1897	bxIs33 I.;him-5(e1490)V. ; sax-3(ky123)X.	This paper
EM1895	bxIs33 I.; him-5(e1490)V.;rig-3(ok2156)X	This paper
EM1909	bxIs33 I.; cdh-12(ok2902)III; him-5(e1490)V	This paper
EM1893	bxIs33 I.; fmi-1(tm306) him-5(e1490)V	This paper
EM1891	bxIs33 I.; him-5(e1490)V; lron-7(tm3692)X.	This paper
EM1892	bxIs33 I.; lron-13(gkDf31)III ; him-5(e1490)V	This paper
EM1984	bxIs33 I.; nrx-1(wy778) him-5(e1490)V	This paper
